# Supplementary material for: Integrated Metagenomic and Metabolomic Analysis of In Vitro Murine Gut Microbial Cultures upon Bisphenol S Exposure
Source: Metabolites. 2024 Dec 18;14(12):713. doi: 10.3390/metabo14120713 (PMC11677903; doi:10.3390/metabo14120713)
Supplement: Supplementary file 1 [file metabolites-14-00713-s001.zip]

Archive with 1 entries (1 files):
- metabolites-3282797-supplementary.pdf
